# Supplementary material for: Experimental and Density Functional Theory Simulation Research on PdO–SnO2 Nanosheet Ethanol Gas Sensors
Source: Sensors (Basel). 2024 Jul 31;24(15):4970. doi: 10.3390/s24154970 (PMC11314670; doi:10.3390/s24154970)
Supplement: Supplementary file 1 [file sensors-24-04970-s001.zip]

Archive with 1 entries (1 files):
- sensors-3133438-supplementary.pdf
